# Supplementary material for: BSA Binding and Aggregate Formation of a Synthetic Amino Acid with Potential for Promoting Fibroblast Proliferation: An In Silico, CD Spectroscopic, DLS, and Cellular Study
Source: Biomolecules. 2024 May 14;14(5):579. doi: 10.3390/biom14050579 (PMC11118884; doi:10.3390/biom14050579)
Supplement: Supplementary file 1 [file biomolecules-14-00579-s001.zip]

Archive with 1 entries (1 files):
- biomolecules-2962699-supplementary.pdf
